# Supplementary material for: Impact of Lactic Acid Bacteria Fermentation Based on Biotransformation of Phenolic Compounds and Antioxidant Capacity of Mushrooms
Source: Foods. 2024 May 23;13(11):1616. doi: 10.3390/foods13111616 (PMC11172137; doi:10.3390/foods13111616)
Supplement: Supplementary file 1 [file foods-13-01616-s001.zip]

Archive with 1 entries (1 files):
- foods-2984367-supplementary.pdf
